# Supplementary material for: Machine Learning Models for Predicting Bioavailability of Traditional and Emerging Aromatic Contaminants in Plant Roots
Source: Toxics. 2024 Oct 12;12(10):737. doi: 10.3390/toxics12100737 (PMC11511036; doi:10.3390/toxics12100737)
Supplement: Supplementary file 1 [file toxics-12-00737-s001.zip]

Archive with 1 entries (1 files):
- toxics-3227361-supplementary.pdf
